# Supplementary material for: Interpreting Molecular Descriptors for Glass Transition Temperature Prediction and Design of Polyimides
Source: Materials (Basel). 2025 Dec 10;18(24):5541. doi: 10.3390/ma18245541 (PMC12735220; doi:10.3390/ma18245541)
Supplement: Supplementary file 1 [file materials-18-05541-s001.zip]

Archive with 2 entries (1 files):
- materials-3967592-supplementary/
- materials-3967592-supplementary/materials-3967592-supplementary.xlsx
