# Supplementary material for: Interpreting Molecular Descriptors for Glass Transition Temperature Prediction and Design of Polyimides
Source: Materials (Basel). 2025 Dec 10;18(24):5541. doi: 10.3390/ma18245541 (PMC12735220; doi:10.3390/ma18245541)
Supplement: Supplementary file 1 [file materials-18-05541-s001.zip › materials-3967592-supplementary/materials-3967592-supplementary.xlsx]

## Sheet: Title page
Supplementary Information
Interpreting Molecular Descriptors for Glass Transition Temperature Prediction and Design of Polyimides
Tingting Cui, Heng Liu, Xin Liu and Yonggang Min*
School of Materials and Energy, Guangdong University of Technology, Guangzhou 510006 Guangdong, China
* Correspondence: ygmin@gdut.edu.cn
Tables S1. The chemical structures (represented by SMILES), the reported Tg value and descriptors of PIs from reference.
Tables S2. Comparison of common Tg determination methods in MD simulation.
Tables S3. Descriptors and statistical analysis parameters associated with each model.
Tables S4. 7-variable model descriptors and their interpretations.
Figures S1. Experimental Tg value distribution of PIs.

## Sheet: Table S1
SMILES	Tg_exp	MaxEStateIndex	MinEStateIndex	MaxAbsEStateIndex	MinAbsEStateIndex	qed	MolWt	HeavyAtomMolWt	ExactMolWt	NumValenceElectrons	NumRadicalElectrons	MaxPartialCharge	MinPartialCharge	MaxAbsPartialCharge	MinAbsPartialCharge	FpDensityMorgan1	FpDensityMorgan2	FpDensityMorgan3	BCUT2D_MWHI	BCUT2D_MWLOW	BCUT2D_CHGHI	BCUT2D_CHGLO	BCUT2D_LOGPHI	BCUT2D_LOGPLOW	BCUT2D_MRHI	BCUT2D_MRLOW	BalabanJ	BertzCT	Chi0	Chi0n	Chi0v	Chi1	Chi1n	Chi1v	Chi2n	Chi2v	Chi3n	Chi3v	Chi4n	Chi4v	HallKierAlpha	Ipc	Kappa1	Kappa2	Kappa3	LabuteASA	PEOE_VSA1	PEOE_VSA10	PEOE_VSA11
Cc1cccc(Cc2ccc(-n3c(=O)c4ccc5c(=O)[nH]c(=O)c5c4c3=O)c(C)c2)c1	627	13.199	-0.648079	13.199	0.00547473	0.495246	410.429	392.285	410.127	152	0	0.266495	-0.288114	0.288114	0.266495	0.741935	1.48387	2.22581	16.1597	10.0073	2.20822	-2.09022	2.20371	-2.23975	6.06646	0.973732	1.68406	1713.15	21.8611	16.9835	16.9835	14.8462	9.91451	9.91451	7.92632	7.92632	5.74739	5.74739	4.34054	4.34054	-4.06	1.40791e+07	18.9364	6.73651	2.87261	175.278	0	0	0
Cc1ccc(Cc2ccc(-n3c(=O)c4cc5c(=O)n(C)c(=O)c5cc4c3=O)c(C)c2)cc1C	547	13.17	-0.488323	13.17	0.147044	0.433967	438.483	416.307	438.158	164	0	0.265678	-0.277475	0.277475	0.265678	0.575758	1.06061	1.57576	16.1605	9.98839	2.19671	-2.09718	2.20367	-2.23985	5.97661	0.856406	1.63464	1733.05	23.6016	18.8533	18.8533	15.6676	10.7196	10.7196	8.77464	8.77464	6.57645	6.57645	4.54055	4.54055	-4.06	3.139e+07	20.8211	7.23525	3.09489	188.218	0	0	0
Cn1c(=O)c2ccc3c(=O)n(-c4ccc(Oc5ccc(Oc6ccc(N)cc6)cc5)cc4)c(=O)c3c2c1=O	565	13.2554	-0.649389	13.2554	0.0281252	0.355263	505.486	486.334	505.127	186	0	0.266486	-0.457377	0.457377	0.266486	0.526316	0.947368	1.47368	16.4861	10.108	2.21394	-2.08975	2.27543	-2.2345	6.06771	0.469103	1.27878	2046.08	26.5513	20.0042	20.0042	18.3126	11.6117	11.6117	8.76419	8.76419	6.3795	6.3795	4.45	4.45	-5.44	5.85429e+08	22.9883	8.59491	3.64771	213.382	15.2074	22.998	0
Cc1ccc(Oc2ccc(Oc3ccc(-n4c(=O)c5cc6c(=O)n(C)c(=O)c6cc5c4=O)cc3)cc2)cc1	545	13.0848	-0.555152	13.0848	0.0958079	0.346781	504.498	484.338	504.132	186	0	0.265669	-0.457379	0.457379	0.265669	0.5	0.842105	1.26316	16.4861	10.1215	2.18866	-2.08995	2.27268	-2.23008	5.97633	0.468995	1.25847	1963.51	26.5513	20.4268	20.4268	18.2957	11.817	11.817	9.0409	9.0409	6.50582	6.50582	4.44612	4.44612	-5.24	5.75996e+08	23.1761	8.70341	3.79202	214.407	9.47373	22.998	0
O=C1NC(=O)c2c1cccc2-c1cccc2c1C(=O)N(c1ccc(Oc3ccccc3)cc1)C2=O	603	13.5301	-0.527003	13.5301	0.196908	0.440566	460.445	444.317	460.106	168	0	0.266277	-0.457382	0.457382	0.266277	0.514286	1.11429	1.82857	16.4806	9.91293	2.39739	-2.14921	2.38128	-2.28894	6.36297	0.0874141	1.3792	1558.54	24.1037	18.1487	18.1487	17.0249	10.8656	10.8656	8.09425	8.09425	6.04212	6.04212	4.47581	4.47581	-5.04	1.74207e+08	20.5587	7.77551	3.21142	199.12	4.73686	11.499	0
O=C1NC(=O)c2c1cccc2-c1ccc2c(c1)C(=O)N(c1ccc(Oc3ccccc3)cc1)C2=O	592	13.2577	-0.48339	13.2577	0.235599	0.440566	460.445	444.317	460.106	168	0	0.265665	-0.457382	0.457382	0.265665	0.571429	1.25714	2.02857	16.4806	9.94035	2.37312	-2.14237	2.35011	-2.28709	6.3448	0.0874515	1.31915	1558.54	24.1037	18.1487	18.1487	17.008	10.8597	10.8597	8.12648	8.12648	6.03461	6.03461	4.3904	4.3904	-5.04	1.72335e+08	20.5587	7.77551	3.29225	199.12	4.73686	11.499	0
O=C1NC(=O)c2c1cccc2-c1cccc2c1C(=O)N(c1ccc(Cc3ccccc3)cc1)C2=O	584	13.5613	-0.513114	13.5613	0.217467	0.452248	458.473	440.329	458.127	168	0	0.266277	-0.288117	0.288117	0.266277	0.514286	1.11429	1.82857	16.182	9.91291	2.39701	-2.14841	2.37739	-2.28954	6.3629	0.0874142	1.3792	1555.88	24.1037	18.4476	18.4476	17.0249	11.1645	11.1645	8.51405	8.51405	6.4139	6.4139	4.78237	4.78237	-4.84	1.74207e+08	20.7448	7.88307	3.2656	200.372	0	0	0
O=C1NC(=O)c2cc(-c3ccc4c(c3)C(=O)N(c3ccc(Cc5ccccc5)cc3)C4=O)ccc21	581	13.2457	-0.443379	13.2457	0.298723	0.452248	458.473	440.329	458.127	168	0	0.265665	-0.288137	0.288137	0.265665	0.542857	1.11429	1.82857	16.1818	9.96959	2.36688	-2.14097	2.32817	-2.28769	6.34335	0.0874256	1.28709	1555.88	24.1037	18.4476	18.4476	16.9912	11.1525	11.1525	8.57851	8.57851	6.40139	6.40139	4.59678	4.59678	-4.84	1.70475e+08	20.7448	7.88307	3.4327	200.372	0	0	0
CCCCCCCCCCN1C(=O)c2cccc(-c3cccc4c3C(=O)NC4=O)c2C1=O	387	13.2231	-0.48077	13.2231	0.257104	0.424187	432.52	404.296	432.205	166	0	0.261676	-0.288117	0.288117	0.261676	0.625	1.1875	1.875	16.1818	9.91295	2.38453	-2.13881	2.36232	-2.30339	6.26902	0.0650231	1.50519	1089.23	22.6646	18.4083	18.4083	15.5409	11.5251	11.5251	8.47633	8.47633	6.28769	6.28769	4.60842	4.60842	-3.28	2.26917e+07	21.9333	9.4679	3.97069	187.542	0	0	0
CCCCCCCCCCN1C(=O)c2ccc(-c3ccc4c(c3)C(=O)NC4=O)cc2C1=O	377	12.9074	-0.420553	12.9074	0.237571	0.424187	432.52	404.296	432.205	166	0	0.261065	-0.288137	0.288137	0.261065	0.625	1.15625	1.84375	16.1816	9.96959	2.35061	-2.12901	2.30471	-2.30182	6.22577	0.0650056	1.40751	1089.23	22.6646	18.4083	18.4083	15.5072	11.5131	11.5131	8.54079	8.54079	6.27518	6.27518	4.42462	4.42462	-3.28	2.22076e+07	21.9333	9.4679	4.21989	187.542	0	0	0
O=C1NC(=O)c2c1cccc2-c1ccc2c(c1)C(=O)N(c1ccc(Oc3cccc(Oc4ccccc4)c3)cc1)C2=O	521	13.4313	-0.4927	13.4313	0.217956	0.237594	552.542	532.382	552.132	202	0	0.265665	-0.45724	0.45724	0.265665	0.47619	1.09524	1.83333	16.4911	9.94035	2.37359	-2.14549	2.35616	-2.28709	6.34488	0.0874499	1.11307	1932.37	28.794	21.8664	21.8664	20.4575	13.0893	13.0893	9.7034	9.7034	7.07581	7.07581	5.12768	5.12768	-6.02	6425174599	24.9813	9.86684	4.27509	239.291	9.47373	22.998	0
O=C1NC(=O)c2cc(-c3ccc4c(c3)C(=O)N(c3ccc(Oc5cccc(Oc6ccccc6)c5)cc3)C4=O)ccc21	484	13.388	-0.461955	13.388	0.258411	0.237594	552.542	532.382	552.132	202	0	0.265665	-0.45724	0.45724	0.265665	0.452381	1	1.69048	16.4911	9.96959	2.36783	-2.14538	2.3447	-2.28707	6.34349	0.087424	1.0939	1932.37	28.794	21.8664	21.8664	20.4407	13.0833	13.0833	9.73563	9.73563	7.07081	7.07081	5.02749	5.02749	-6.02	6355645635	24.9813	9.86684	4.36856	239.291	9.47373	22.998	0
O=C1NC(=O)c2c1cccc2-c1cccc2c1C(=O)N(c1ccc(-c3ccccc3C(F)(F)F)c(C(F)(F)F)c1)C2=O	616	14.2324	-5.15439	14.2324	0.0262597	0.214965	580.44	566.328	580.086	210	0	0.416584	-0.288117	0.416584	0.288117	0.5	1.04762	1.71429	19.4171	9.91268	2.4271	-2.20647	2.44971	-2.29514	6.36371	-0.138952	1.49228	1876.79	30.1371	20.8535	20.8535	19.7857	12.1746	12.1746	9.45622	9.45622	7.05768	7.05768	5.29384	5.29384	-5.26	2235842454	26.9366	9.12841	4.05633	231.73	0	0	0
Cc1ccc(-c2ccc(N3C(=O)c4ccc(-c5ccc6c(c5)C(=O)NC6=O)cc4C3=O)cc2C(F)(F)F)c(C(F)(F)F)c1	560	14.2337	-5.13276	14.2337	0.0987423	0.20363	594.467	578.339	594.101	216	0	0.416584	-0.288137	0.416584	0.288137	0.534884	1.02326	1.65116	19.4171	9.92641	2.41451	-2.20875	2.447	-2.29345	6.34423	-0.138969	1.41157	1926.79	31.0073	21.7762	21.7762	20.1459	12.5733	12.5733	10.0241	10.0241	7.29317	7.29317	5.27056	5.27056	-5.26	3088523224	27.8876	9.37817	4.54792	238.095	0	0	0
O=C1NC(=O)c2cc(C(=O)c3cccc4c3C(=O)N(c3ccc(Oc5ccccc5)cc3)C4=O)ccc21	616	13.4353	-0.629853	13.4353	0.0109829	0.329565	488.455	472.327	488.101	178	0	0.266399	-0.457382	0.457382	0.266399	0.648649	1.35135	2.10811	16.4806	9.93759	2.39667	-2.14596	2.33152	-2.29176	6.36876	0.0874221	1.31511	1658.07	25.6811	19.057	19.057	17.9187	11.3138	11.3138	8.4556	8.4556	6.23144	6.23144	4.46166	4.46166	-5.37	4.20905e+08	22.1167	8.38527	3.58976	209.647	4.73686	11.499	5.78324
O=C(c1ccc2c(c1)C(=O)NC2=O)c1ccc2c(c1)C(=O)N(c1ccc(Oc3ccccc3)cc1)C2=O	579	13.1995	-0.569253	13.1995	0.106058	0.329565	488.455	472.327	488.101	178	0	0.265667	-0.457382	0.457382	0.265667	0.594595	1.16216	1.86486	16.4806	9.96402	2.3713	-2.14214	2.31615	-2.28726	6.34602	0.0874054	1.25979	1658.07	25.6811	19.057	19.057	17.9019	11.3078	11.3078	8.48783	8.48783	6.22065	6.22065	4.38024	4.38024	-5.37	4.16479e+08	22.1167	8.38527	3.67717	209.647	4.73686	11.499	5.78324
O=C1NC(=O)c2c1cccc2C(=O)c1cccc2c1C(=O)N(c1ccc(Oc3ccc(Oc4ccccc4)cc3)cc1)C2=O	551	13.6464	-0.690439	13.6464	0.0286004	0.1802	580.552	560.392	580.127	212	0	0.266399	-0.45738	0.45738	0.266399	0.5	1.02273	1.63636	16.4862	9.91549	2.40555	-2.14822	2.34251	-2.29236	6.37452	0.0872425	1.11214	2017.61	30.3713	22.7746	22.7746	21.3851	13.5494	13.5494	9.99684	9.99684	7.30063	7.30063	5.26224	5.26224	-6.35	16105654317	26.5427	10.4856	4.48871	249.817	9.47373	22.998	5.78324
O=C1NC(=O)c2cc(C(=O)c3cccc4c3C(=O)N(c3ccc(Oc5ccc(Oc6ccccc6)cc5)cc3)C4=O)ccc21	541	13.5863	-0.647496	13.5863	0.0209962	0.1802	580.552	560.392	580.127	212	0	0.266399	-0.45738	0.45738	0.266399	0.545455	1.13636	1.79545	16.4862	9.93759	2.39705	-2.1476	2.33798	-2.29176	6.36885	0.0874207	1.09417	2017.61	30.3713	22.7746	22.7746	21.3682	13.5434	13.5434	10.0291	10.0291	7.29087	7.29087	5.17347	5.17347	-6.35	15930149733	26.5427	10.4856	4.58208	249.817	9.47373	22.998	5.78324
O=C(c1ccc2c(c1)C(=O)NC2=O)c1ccc2c(c1)C(=O)N(c1ccc(Oc3ccc(Oc4ccccc4)cc3)cc1)C2=O	528	13.3505	-0.576129	13.3505	0.0908044	0.1802	580.552	560.392	580.127	212	0	0.265667	-0.45738	0.45738	0.265667	0.5	0.977273	1.59091	16.4862	9.96402	2.37171	-2.14407	2.32498	-2.28726	6.34611	0.087404	1.05824	2017.61	30.3713	22.7746	22.7746	21.3514	13.5374	13.5374	10.0613	10.0613	7.28009	7.28009	5.09205	5.09205	-6.35	15762111109	26.5427	10.4856	4.67839	249.817	9.47373	22.998	5.78324
O=C1NC(=O)c2c(Oc3cccc4c3C(=O)N(c3ccccc3)C4=O)cccc21	567	13.0605	-0.568063	13.0605	0.10351	0.700472	384.347	372.251	384.075	140	0	0.269441	-0.455636	0.455636	0.269441	0.62069	1.27586	2	16.4826	10.0756	2.39447	-2.13725	2.37499	-2.28781	6.34972	0.0874208	1.5911	1233.2	20.1206	14.8393	14.8393	14.0586	8.79428	8.79428	6.52399	6.52399	4.83597	4.83597	3.54208	3.54208	-4.26	7.1795e+06	16.8806	6.13295	2.44517	164.063	4.73686	11.499	0
O=C1NC(=O)c2cc(Oc3cccc4c3C(=O)N(c3ccccc3)C4=O)ccc21	586	13.0172	-0.5044	13.0172	0.154981	0.700472	384.347	372.251	384.075	140	0	0.269441	-0.456483	0.456483	0.269441	0.689655	1.44828	2.24138	16.4817	10.084	2.38961	-2.13432	2.3621	-2.2877	6.34931	0.0873969	1.53749	1233.2	20.1206	14.8393	14.8393	14.0417	8.7883	8.7883	6.55267	6.55267	4.82623	4.82623	3.48852	3.48852	-4.26	7.05734e+06	16.8806	6.13295	2.519	164.063	4.73686	11.499	0
O=C1NC(=O)c2cc(Oc3ccc4c(c3)C(=O)N(c3ccccc3)C4=O)ccc21	599	12.8038	-0.482703	12.8038	0.231636	0.700472	384.347	372.251	384.075	140	0	0.265782	-0.45733	0.45733	0.265782	0.62069	1.2069	1.93103	16.4808	10.0929	2.36608	-2.12597	2.32635	-2.2866	6.34138	0.0874237	1.46227	1233.2	20.1206	14.8393	14.8393	14.0249	8.78232	8.78232	6.58136	6.58136	4.81547	4.81547	3.44157	3.44157	-4.26	6.94003e+06	16.8806	6.13295	2.59621	164.063	4.73686	11.499	0
O=C1NC(=O)c2c(Oc3cccc4c3C(=O)N(c3ccc(Oc5ccccc5)cc3)C4=O)cccc21	568	13.4052	-0.583317	13.4052	0.0781915	0.408909	476.444	460.316	476.101	174	0	0.269441	-0.457382	0.457382	0.269441	0.527778	1.16667	1.88889	16.4847	10.0756	2.39625	-2.14894	2.38186	-2.28825	6.34998	0.0874199	1.30796	1577.92	24.8108	18.557	18.557	17.508	11.0239	11.0239	8.09746	8.09746	5.8954	5.8954	4.25288	4.25288	-5.24	274411881	21.3038	8.20888	3.39809	204.234	9.47373	22.998	0
O=C1NC(=O)c2cc(Oc3cccc4c3C(=O)N(c3ccc(Oc5ccccc5)cc3)C4=O)ccc21	551	13.3619	-0.531103	13.3619	0.118647	0.408909	476.444	460.316	476.101	174	0	0.269441	-0.457382	0.457382	0.269441	0.555556	1.25	2.02778	16.4841	10.084	2.39145	-2.14737	2.37069	-2.28814	6.34958	0.0873961	1.27773	1577.92	24.8108	18.557	18.557	17.4912	11.0179	11.0179	8.12614	8.12614	5.88566	5.88566	4.19932	4.19932	-5.24	269738872	21.3038	8.20888	3.48383	204.234	9.47373	22.998	0
O=C1NC(=O)c2cc(Oc3ccc4c(c3)C(=O)N(c3ccc(Oc5ccccc5)cc3)C4=O)ccc21	542	13.1485	-0.494438	13.1485	0.204808	0.408909	476.444	460.316	476.101	174	0	0.265782	-0.457382	0.457382	0.265782	0.5	1.02778	1.75	16.4834	10.0929	2.36824	-2.14215	2.33919	-2.28704	6.34165	0.0874228	1.22602	1577.92	24.8108	18.557	18.557	17.4744	11.0119	11.0119	8.15482	8.15482	5.87491	5.87491	4.15237	4.15237	-5.24	2.65258e+08	21.3038	8.20888	3.57286	204.234	9.47373	22.998	0
O=C(c1ccccc1)c1cccc(N2C(=O)c3cccc(Oc4cccc5c4C(=O)NC5=O)c3C2=O)c1	507	13.5267	-0.631468	13.5267	0.0227997	0.329565	488.455	472.327	488.101	178	0	0.269442	-0.455636	0.455636	0.269442	0.621622	1.27027	2.02703	16.4826	10.0262	2.39845	-2.1514	2.37949	-2.29154	6.35189	0.0873907	1.36556	1675.32	25.6811	19.057	19.057	17.9356	11.3198	11.3198	8.43392	8.43392	6.22409	6.22409	4.50744	4.50744	-5.37	4.2626e+08	22.1167	8.38527	3.50543	209.647	4.73686	11.499	5.78324
O=C1NC(=O)c2c(Oc3cccc4c3C(=O)N(c3cccc(S(=O)(=O)c5ccccc5)c3)C4=O)cccc21	514	13.542	-3.89719	13.542	0.0110747	0.391168	524.51	508.382	524.068	186	0	0.269442	-0.455636	0.455636	0.269442	0.605263	1.23684	1.97368	32.2279	10.0756	2.40057	-2.1547	2.3837	-2.29119	7.91134	0.0874174	1.3864	1814.39	26.6037	19.3735	20.19	18.2689	11.3572	12.8404	8.50229	10.452	6.2612	8.0285	4.4905	5.81172	-5.09	5.7949e+08	23.3171	8.49427	3.49809	215.746	4.73686	11.499	0
O=C1NC(=O)c2cc(Oc3cccc4c3C(=O)N(C(=O)c3ccc(Oc5cccc(-c6ccc(Oc7ccccc7)cc6)c5)cc3)C4=O)ccc21	480	13.5369	-0.845849	13.5369	0.00173476	0.160955	672.649	648.457	672.153	246	0	0.271993	-0.457384	0.457384	0.271993	0.470588	1.07843	1.84314	16.4867	10.055	2.42337	-2.13197	2.36025	-2.3565	6.31672	0.0564148	0.954702	2404.46	35.0615	26.4923	26.4923	24.8177	15.773	15.773	11.616	11.616	8.35249	8.35249	5.87133	5.87133	-7.33	5.90E+11	30.969	12.6043	5.86807	289.988	14.2106	34.4971	0
O=C1NC(=O)c2c(Oc3cccc4c3C(=O)N(c3ccc(Oc5ccc(Oc6ccccc6)cc5)cc3)C4=O)cccc21	536	13.5562	-0.591689	13.5562	0.0629376	0.216323	568.541	548.381	568.127	208	0	0.269441	-0.45738	0.45738	0.269441	0.44186	0.976744	1.60465	16.4889	10.0756	2.39663	-2.15028	2.3845	-2.28826	6.35006	0.0874183	1.08782	1935.02	29.5011	22.2746	22.2746	20.9575	13.2535	13.2535	9.67093	9.67093	6.95484	6.95484	4.96469	4.96469	-6.22	10406733073	25.7283	10.3138	4.64236	244.404	14.2106	34.4971	0
O=C1NC(=O)c2c(Sc3cccc4c3C(=O)N(c3ccccc3)C4=O)cccc21	603	13.1271	-0.463897	13.1271	0.288695	0.680376	400.415	388.319	400.052	140	0	0.266797	-0.288101	0.288101	0.266797	0.62069	1.27586	2	32.1666	10.1091	2.38742	-2.13323	2.39594	-2.28806	7.99174	0.0873523	1.5911	1236.81	20.1206	14.8393	15.6558	14.0586	8.79428	9.61078	6.52399	7.60777	4.83597	5.95621	3.54208	4.67626	-3.71	7.1795e+06	17.3926	6.42335	2.58782	169.073	0	0	0
O=C1NC(=O)c2c(Sc3cccc4c3C(=O)N(c3ccc(Oc5ccccc5)cc3)C4=O)cccc21	554	13.4718	-0.479151	13.4718	0.263377	0.379537	492.512	476.384	492.078	174	0	0.266798	-0.457382	0.457382	0.266798	0.583333	1.22222	1.94444	32.1666	10.1091	2.38927	-2.14695	2.40066	-2.2885	7.99174	0.0873513	1.30796	1581.82	24.8108	18.557	19.3735	17.508	11.0239	11.8404	8.09746	9.18124	5.8954	7.01564	4.25288	5.38707	-4.69	274411881	21.8174	8.51158	3.5531	209.243	4.73686	11.499	0
O=C1NC(=O)c2c(Sc3cccc4c3C(=O)N(c3ccc(Oc5ccc(Oc6ccccc6)cc5)cc3)C4=O)cccc21	523	13.6229	-0.487523	13.6229	0.248123	0.203543	584.609	564.449	584.104	208	0	0.266798	-0.45738	0.45738	0.266798	0.488372	1.02326	1.65116	32.1666	10.1091	2.38967	-2.1485	2.40258	-2.2885	7.99175	0.0873499	1.08782	1939.16	29.5011	22.2746	23.0911	20.9575	13.2535	14.07	9.67093	10.7547	6.95484	8.07508	4.96469	6.09888	-5.67	10406733073	26.2429	10.625	4.81186	249.414	9.47373	22.998	0
Cc1cccc(Cc2ccc(N3C(=O)c4cccc(Sc5cccc6c5C(=O)NC6=O)c4C3=O)c(C)c2)c1	547	13.6928	-0.466589	13.6928	0.285902	0.341333	518.594	496.418	518.13	186	0	0.266807	-0.288101	0.288101	0.266807	0.684211	1.36842	2.10526	32.1666	10.0042	2.39481	-2.17638	2.40402	-2.29727	7.99174	0.087351	1.32599	1708.37	26.5513	20.7011	21.5176	18.3126	12.1501	12.9666	9.47511	10.5589	6.81441	7.93465	5.08552	6.21971	-4.49	5.46074e+08	23.8815	9.11452	3.91922	223.225	0	0	0
O=C1NC(=O)c2c(Oc3ccc(Oc4cccc5c4C(=O)N(c4ccc(Oc6ccccc6)cc4)C5=O)cc3)cccc21	542	13.5118	-0.515551	13.5118	0.160154	0.216323	568.541	548.381	568.127	208	0	0.269441	-0.457382	0.457382	0.269441	0.44186	0.976744	1.62791	16.4892	10.0926	2.39069	-2.1479	2.37626	-2.28812	6.34957	0.087359	1.08788	1935.02	29.5011	22.2746	22.2746	20.9575	13.2535	13.2535	9.67093	9.67093	6.95484	6.95484	4.96408	4.96408	-6.22	10406303901	25.7283	10.3138	4.64236	244.404	14.2106	34.4971	0
O=C1NC(=O)c2cc(Oc3ccc(Oc4ccc5c(c4)C(=O)N(c4ccc(Oc6ccccc6)cc4)C5=O)cc3)ccc21	518	13.2735	-0.46001	13.2735	0.241846	0.216323	568.541	548.381	568.127	208	0	0.265782	-0.457382	0.457382	0.265782	0.418605	0.860465	1.48837	16.4882	10.1032	2.36756	-2.14218	2.34348	-2.28704	6.34166	0.087419	1.03123	1935.02	29.5011	22.2746	22.2746	20.9239	13.2415	13.2415	9.72829	9.72829	6.93434	6.93434	4.86418	4.86418	-6.22	10061012943	25.7283	10.3138	4.84689	244.404	14.2106	34.4971	0
O=C(c1ccc2c(c1)C(=O)NC2=O)c1ccc2c(c1)C(=O)N(c1ccccc1)C2=O	606	12.9475	-0.557518	12.9475	0.132886	0.5418	396.358	384.262	396.075	144	0	0.265667	-0.288615	0.288615	0.265667	0.633333	1.2	1.9	16.1822	9.96402	2.36918	-2.12583	2.29445	-2.28681	6.34574	0.0874063	1.51672	1310.42	20.9908	15.3393	15.3393	14.4524	9.07819	9.07819	6.91436	6.91436	5.16122	5.16122	3.66943	3.66943	-4.39	1.09324e+07	17.6911	6.31459	2.49089	169.476	0	0	5.78324
O=C(c1ccc2c(c1)C(=O)NC2=O)c1ccc2c(c1)C(=O)N(c1ccccc1)C2=O	573	12.9475	-0.557518	12.9475	0.132886	0.5418	396.358	384.262	396.075	144	0	0.265667	-0.288615	0.288615	0.265667	0.633333	1.2	1.9	16.1822	9.96402	2.36918	-2.12583	2.29445	-2.28681	6.34574	0.0874063	1.51672	1310.42	20.9908	15.3393	15.3393	14.4524	9.07819	9.07819	6.91436	6.91436	5.16122	5.16122	3.66943	3.66943	-4.39	1.09324e+07	17.6911	6.31459	2.49089	169.476	0	0	5.78324
O=c1[nH]c(=O)c2cc3c(=O)n(-c4ccc(Oc5ccccc5)cc4)c(=O)c3cc12	634	12.8288	-0.575081	12.8288	0.100196	0.51434	384.347	372.251	384.075	140	0	0.265669	-0.457382	0.457382	0.265669	0.62069	1.13793	1.68966	16.4806	10.1215	2.1757	-2.06208	2.22082	-2.22726	5.97468	0.482357	1.63064	1509.83	20.1206	14.8393	14.8393	14.0249	8.78232	8.78232	6.58136	6.58136	4.81483	4.81483	3.42258	3.42258	-4.26	6.96924e+06	16.8806	6.13295	2.59621	161.297	4.73686	11.499	0
O=C1NC(=O)c2cc(C(c3ccc4c(c3)C(=O)N(c3ccccc3)C4=O)(C(F)(F)F)C(F)(F)F)ccc21	599	14.5858	-6.01628	14.5858	0.0856091	0.399788	518.369	506.273	518.07	188	0	0.410722	-0.288137	0.410722	0.288137	0.567568	1.05405	1.62162	19.4248	9.71401	2.72511	-2.38186	2.56523	-2.54522	6.34117	-0.288231	1.74898	1497.8	26.9135	18.1988	18.1988	17.2857	10.508	10.508	8.33076	8.33076	6.35329	6.35329	4.66884	4.66884	-4.48	1.4591e+08	24.2249	7.75751	3.27934	203.038	0	0	0
O=C1NC(=O)c2cc(C(c3ccc4c(c3)C(=O)N(c3ccccc3)C4=O)(C(F)(F)F)C(F)(F)F)ccc21	570	14.5858	-6.01628	14.5858	0.0856091	0.399788	518.369	506.273	518.07	188	0	0.410722	-0.288137	0.410722	0.288137	0.567568	1.05405	1.62162	19.4248	9.71401	2.72511	-2.38186	2.56523	-2.54522	6.34117	-0.288231	1.74898	1497.8	26.9135	18.1988	18.1988	17.2857	10.508	10.508	8.33076	8.33076	6.35329	6.35329	4.66884	4.66884	-4.48	1.4591e+08	24.2249	7.75751	3.27934	203.038	0	0	0
O=c1[nH]c(=O)c2cc3c(=O)n(-c4cccc(Oc5ccccc5)c4)c(=O)c3cc12	560	12.9129	-0.578928	12.9129	0.090723	0.51434	384.347	372.251	384.075	140	0	0.265671	-0.457303	0.457303	0.265671	0.62069	1.2069	1.82759	16.4806	10.1215	2.17878	-2.07074	2.23056	-2.22802	5.97477	0.482119	1.70309	1527.08	20.1206	14.8393	14.8393	14.0249	8.78232	8.78232	6.58481	6.58481	4.79573	4.79573	3.44541	3.44541	-4.26	6.87056e+06	16.8806	6.13295	2.59621	161.297	4.73686	11.499	0
O=c1[nH]c(=O)c2cc3c(=O)n(-c4ccc(C(c5ccccc5)(C(F)(F)F)C(F)(F)F)cc4)c(=O)c3cc12	618	14.2266	-5.79433	14.2266	0.134169	0.367963	518.369	506.273	518.07	188	0	0.410721	-0.288136	0.410721	0.288136	0.567568	1	1.43243	19.4248	9.72643	2.71998	-2.37919	2.55641	-2.54325	5.97483	-0.288211	1.7397	1785.04	26.9135	18.1988	18.1988	17.2857	10.508	10.508	8.33076	8.33076	6.35674	6.35674	4.66539	4.66539	-4.48	1.46271e+08	24.2249	7.75751	3.27934	200.271	0	0	0
O=c1[nH]c(=O)c2cc3c(=O)n(-c4cccc(C(c5ccccc5)(C(F)(F)F)C(F)(F)F)c4)c(=O)c3cc12	569	14.3903	-5.85938	14.3903	0.18265	0.367963	518.369	506.273	518.07	188	0	0.410723	-0.288136	0.410723	0.288136	0.567568	1.05405	1.54054	19.4248	9.72541	2.72087	-2.3802	2.55783	-2.54398	5.97494	-0.288202	1.83609	1802.29	26.9135	18.1988	18.1988	17.2857	10.508	10.508	8.33421	8.33421	6.33559	6.33559	4.68315	4.68315	-4.48	1.4469e+08	24.2249	7.75751	3.27934	200.271	0	0	0
O=c1[nH]c(=O)c2cc3c(=O)n(-c4ccc(Oc5ccc(C(c6ccc(Oc7ccccc7)cc6)(C(F)(F)F)C(F)(F)F)cc5)cc4)c(=O)c3cc12	583	14.6731	-5.80812	14.6731	0.0365118	0.173394	702.563	682.403	702.123	256	0	0.410721	-0.457384	0.457384	0.410721	0.470588	0.843137	1.23529	19.4249	9.72623	2.72082	-2.3799	2.56169	-2.543	5.97508	-0.288228	1.17521	2529.87	36.294	25.6341	25.6341	24.1847	14.9672	14.9672	11.4777	11.4777	8.47561	8.47561	6.08665	6.08665	-6.44	2.10E+11	33.0755	11.8614	5.44402	280.613	9.47373	22.998	0
O=c1[nH]c(=O)c2cc3c(=O)n(-c4cccc(Oc5cccc(C(c6cccc(Oc7ccccc7)c6)(C(F)(F)F)C(F)(F)F)c5)c4)c(=O)c3cc12	491	14.9788	-5.89669	14.9788	0.0546732	0.173394	702.563	682.403	702.123	256	0	0.410726	-0.457373	0.457373	0.410726	0.470588	0.901961	1.39216	19.4249	9.72502	2.7229	-2.38111	2.56706	-2.54327	5.97519	-0.288221	1.29133	2581.62	36.294	25.6341	25.6341	24.1847	14.9672	14.9672	11.4881	11.4881	8.41595	8.41595	6.14922	6.14922	-6.44	2.01E+11	33.0755	11.8614	5.44402	280.613	9.47373	22.998	0
O=C(c1ccc2c(c1)C(=O)NC2=O)c1ccc2c(c1)C(=O)N(c1cccc(S(=O)(=O)c3ccccc3)c1)C2=O	546	13.3363	-3.89724	13.3363	0.0173607	0.30499	536.521	520.393	536.068	190	0	0.265668	-0.288615	0.288615	0.265668	0.589744	1.17949	1.89744	32.2279	9.96402	2.37682	-2.14899	2.32071	-2.29023	7.91134	0.0874032	1.33201	1896.18	27.474	19.8735	20.69	18.6627	11.6411	13.1243	8.89266	10.8423	6.58645	8.35376	4.61785	5.93908	-5.22	8.78976e+08	24.1358	8.67403	3.76848	221.158	0	0	5.78324
O=C1NC(=O)c2cc(Oc3ccc4c(c3)C(=O)N(c3cccc(S(=O)(=O)c5ccccc5)c3)C4=O)ccc21	526	13.2854	-3.8653	13.2854	0.054716	0.391168	524.51	508.382	524.068	186	0	0.265783	-0.45733	0.45733	0.265783	0.578947	1.18421	1.92105	32.2279	10.0929	2.37394	-2.14899	2.34232	-2.29002	7.91134	0.0874205	1.30052	1814.39	26.6037	19.3735	20.19	18.2352	11.3453	12.8284	8.55965	10.5093	6.24071	8.00801	4.38999	5.71121	-5.09	5.60162e+08	23.3171	8.49427	3.66094	215.746	4.73686	11.499	0
O=C1NC(=O)c2cc(C(c3ccc4c(c3)C(=O)N(c3cccc(S(=O)(=O)c5ccccc5)c3)C4=O)(C(F)(F)F)C(F)(F)F)ccc21	552	14.8251	-6.11281	14.8251	0.108152	0.220085	658.532	642.404	658.063	234	0	0.410722	-0.288137	0.410722	0.288137	0.543478	1.06522	1.67391	32.2279	9.71401	2.72538	-2.38186	2.56597	-2.54522	7.91135	-0.288235	1.48398	2095.98	33.3966	22.733	23.5495	21.4961	13.0709	14.5541	10.3091	12.2587	7.77852	9.54582	5.61726	6.93848	-5.31	11685597632	30.7049	10.1019	4.32793	254.72	0	0	0
O=C1NC(=O)c2cc(Oc3ccc4c(c3)C(=O)N(c3cccc(Oc5ccccc5)c3)C4=O)ccc21	478	13.2326	-0.496024	13.2326	0.195335	0.408909	476.444	460.316	476.101	174	0	0.265784	-0.45733	0.45733	0.265784	0.5	1.08333	1.86111	16.4835	10.0929	2.37014	-2.14913	2.34568	-2.28758	6.34199	0.0874204	1.2607	1595.17	24.8108	18.557	18.557	17.4744	11.0119	11.0119	8.15828	8.15828	5.85581	5.85581	4.17521	4.17521	-5.24	2.61668e+08	21.3038	8.20888	3.57286	204.234	9.47373	22.998	0
O=C(c1ccccc1)c1cccc(N2C(=O)c3ccc(Oc4ccc5c(c4)C(=O)NC5=O)cc3C2=O)c1	512	13.2701	-0.547511	13.2701	0.149416	0.329565	488.455	472.327	488.101	178	0	0.265782	-0.45733	0.45733	0.265782	0.594595	1.21622	1.97297	16.4808	10.0262	2.37108	-2.14483	2.33395	-2.29038	6.34365	0.0873958	1.27949	1675.32	25.6811	19.057	19.057	17.9019	11.3078	11.3078	8.49128	8.49128	6.2036	6.2036	4.40693	4.40693	-5.37	4.12042e+08	22.1167	8.38527	3.67717	209.647	4.73686	11.499	5.78324
O=C1NC(=O)c2cc(Oc3ccc4c(c3)C(=O)N(c3ccc(Oc5ccc(Oc6ccccc6)cc5)cc3)C4=O)ccc21	523	13.2996	-0.501315	13.2996	0.189554	0.216323	568.541	548.381	568.127	208	0	0.265782	-0.45738	0.45738	0.265782	0.418605	0.860465	1.48837	16.4882	10.0929	2.36862	-2.14409	2.34467	-2.28704	6.34172	0.0874213	1.03658	1935.02	29.5011	22.2746	22.2746	20.9239	13.2415	13.2415	9.72829	9.72829	6.93434	6.93434	4.86418	4.86418	-6.22	10060047605	25.7283	10.3138	4.84689	244.404	14.2106	34.4971	0
O=C1NC(=O)c2c1cccc2-c1cccc2c1C(=O)N(c1cccc(Oc3cccc(Oc4ccccc4)c3)c1)C2=O	479	13.8159	-0.541741	13.8159	0.166789	0.237594	552.542	532.382	552.132	202	0	0.266279	-0.45724	0.45724	0.266279	0.452381	1	1.7381	16.4912	9.91293	2.39925	-2.15796	2.38898	-2.28947	6.36336	0.0874101	1.19635	1949.62	28.794	21.8664	21.8664	20.4744	13.0953	13.0953	9.67462	9.67462	7.06422	7.06422	5.23592	5.23592	-6.02	6409634274	24.9813	9.86684	4.1846	239.291	9.47373	22.998	0
O=C1NC(=O)c2cc(Oc3ccc(Oc4ccc(Oc5ccc6c(c5)C(=O)N(c5ccc(Oc7cccc(Oc8ccccc8)c7)cc5)C6=O)cc4)cc3)ccc21	471	13.5239	-0.46184	13.5239	0.233528	0.128341	752.735	724.511	752.179	276	0	0.265782	-0.457375	0.457375	0.265782	0.315789	0.684211	1.22807	16.4972	10.1044	2.36829	-2.14532	2.35581	-2.28704	6.3418	0.0874161	0.806632	2696.29	38.8815	29.7099	29.7099	27.8228	17.7008	17.7008	12.8787	12.8787	9.03498	9.03498	6.31327	6.31327	-8.18	1.39E+13	34.5792	14.5705	7.23239	324.746	23.6843	57.4951	0
O=C1NC(=O)c2cc(C(c3ccc4c(c3)C(=O)N(c3ccc(Oc5cccc(Oc6ccccc6)c5)cc3)C4=O)(C(F)(F)F)C(F)(F)F)ccc21	502	14.8813	-6.06827	14.8813	0.0245654	0.135172	702.563	682.403	702.123	256	0	0.410722	-0.45724	0.45724	0.410722	0.470588	0.960784	1.54902	19.4249	9.71401	2.72541	-2.38186	2.56637	-2.54522	6.34152	-0.288235	1.19533	2237.29	36.294	25.6341	25.6341	24.1847	14.9672	14.9672	11.4811	11.4811	8.45392	8.45392	6.11692	6.11692	-6.44	2.06E+11	33.0755	11.8614	5.44402	283.379	9.47373	22.998	0
O=C1NC(=O)c2cc(C(c3ccc4c(c3)C(=O)N(c3cccc(Oc5cccc(Oc6ccccc6)c5)c3)C4=O)(C(F)(F)F)C(F)(F)F)ccc21	479	14.9215	-6.07612	14.9215	0.0656038	0.135172	702.563	682.403	702.123	256	0	0.410722	-0.45724	0.45724	0.410722	0.470588	0.960784	1.58824	19.4249	9.71401	2.72542	-2.38186	2.56651	-2.54522	6.34186	-0.288235	1.23377	2254.54	36.294	25.6341	25.6341	24.1847	14.9672	14.9672	11.4846	11.4846	8.43482	8.43482	6.13976	6.13976	-6.44	2.03E+11	33.0755	11.8614	5.44402	283.379	9.47373	22.998	0
O=C1NC(=O)c2cc(C(c3ccc4c(c3)C(=O)N(c3ccc(Oc5ccccc5)cc3)C4=O)(C(F)(F)F)C(F)(F)F)ccc21	561	14.768	-6.04886	14.768	0.00497172	0.203867	610.466	594.338	610.096	222	0	0.410722	-0.457382	0.457382	0.410722	0.545455	1.04545	1.63636	19.4248	9.71401	2.72526	-2.38186	2.56584	-2.54522	6.34144	-0.288233	1.42545	1853.62	31.6037	21.9165	21.9165	20.7352	12.7376	12.7376	9.90422	9.90422	7.41272	7.41272	5.37964	5.37964	-5.46	5540283525	28.6499	9.7934	4.22317	243.208	4.73686	11.499	0
O=C1NC(=O)c2cc(C(c3ccc4c(c3)C(=O)N(c3cccc(Oc5ccccc5)c3)C4=O)(C(F)(F)F)C(F)(F)F)ccc21	517	14.7953	-6.0543	14.7953	0.0292695	0.203867	610.466	594.338	610.096	222	0	0.410722	-0.457303	0.457303	0.410722	0.545455	1.09091	1.72727	19.4248	9.71401	2.72528	-2.38186	2.56596	-2.54522	6.34179	-0.288233	1.45977	1870.87	31.6037	21.9165	21.9165	20.7352	12.7376	12.7376	9.90768	9.90768	7.39362	7.39362	5.40248	5.40248	-5.46	5466632077	28.6499	9.7934	4.22317	243.208	4.73686	11.499	0
O=C1NC(=O)c2cc(C(c3ccc4c(c3)C(=O)N(c3ccc(Oc5ccc(C(c6ccc(Oc7ccccc7)cc6)(C(F)(F)F)C(F)(F)F)cc5)cc3)C4=O)(C(F)(F)F)C(F)(F)F)ccc21	535	14.9799	-6.18144	14.9799	0.0333414	0.114453	928.682	904.49	928.144	338	0	0.410722	-0.457384	0.457384	0.410722	0.363636	0.712121	1.16667	19.4326	9.71401	2.7365	-2.3819	2.58186	-2.54523	6.34165	-0.289564	1.05722	2882.26	47.7771	32.7113	32.7113	30.8951	18.9225	18.9225	14.8006	14.8006	11.0735	11.0735	8.04371	8.04371	-7.64	1.62E+14	44.9479	15.5172	7.06499	362.524	9.47373	22.998	0
O=C1NC(=O)c2cc(C(c3ccc4c(c3)C(=O)N(c3cccc(Oc5ccc(C(c6ccc(Oc7ccccc7)cc6)(C(F)(F)F)C(F)(F)F)cc5)c3)C4=O)(C(F)(F)F)C(F)(F)F)ccc21	497	15.0289	-6.20169	15.0289	0.0474265	0.114453	928.682	904.49	928.144	338	0	0.410722	-0.457384	0.457384	0.410722	0.363636	0.757576	1.27273	19.4326	9.71401	2.73653	-2.38188	2.58209	-2.54523	6.342	-0.289564	1.09263	2899.51	47.7771	32.7113	32.7113	30.8951	18.9225	18.9225	14.804	14.804	11.0544	11.0544	8.06655	8.06655	-7.64	1.60E+14	44.9479	15.5172	7.06499	362.524	9.47373	22.998	0
O=C1NC(=O)c2cc(-c3ccc4c(c3)C(=O)N(c3cccc(S(=O)(=O)c5ccccc5)c3)C4=O)ccc21	533	13.3513	-3.85554	13.3513	0.0422131	0.418382	508.511	492.383	508.073	180	0	0.265666	-0.288137	0.288137	0.265666	0.540541	1.13514	1.86486	32.2279	9.96959	2.37311	-2.14908	2.33967	-2.29005	7.91134	0.0874232	1.36652	1794.85	25.8966	18.9652	19.7817	17.7521	11.187	12.6702	8.56353	10.5132	6.39541	8.16271	4.52783	5.84906	-4.89	360036323	22.5662	8.07234	3.47415	210.632	0	0	0
O=C1NC(=O)c2cc(-c3ccc4c(c3)C(=O)N(c3ccc(Oc5ccc(Oc6ccccc6)cc5)cc3)C4=O)ccc21	530	13.3655	-0.461152	13.3655	0.2608	0.237594	552.542	532.382	552.132	202	0	0.265665	-0.45738	0.45738	0.265665	0.452381	0.928571	1.54762	16.4862	9.96959	2.36778	-2.14417	2.34214	-2.28707	6.34349	0.0874241	1.07093	1915.12	28.794	21.8664	21.8664	20.4407	13.0833	13.0833	9.73217	9.73217	7.08904	7.08904	5.00203	5.00203	-6.02	6467297889	24.9813	9.86684	4.36856	239.291	9.47373	22.998	0
O=C1NC(=O)c2cc(Oc3cccc(Oc4ccc5c(c4)C(=O)N(c4ccc(Oc6cccc(Oc7ccccc7)c6)cc4)C5=O)c3)ccc21	466	13.492	-0.48047	13.492	0.209655	0.153278	660.638	636.446	660.153	242	0	0.265782	-0.45724	0.45724	0.265782	0.36	0.78	1.38	16.4966	10.103	2.36814	-2.14536	2.35529	-2.28704	6.34173	0.0874174	0.940419	2337.04	34.1913	25.9923	25.9923	24.3733	15.4712	15.4712	11.3087	11.3087	7.95731	7.95731	5.62693	5.62693	-7.2	3.66E+11	30.1535	12.4364	5.88442	284.575	18.9475	45.9961	0
O=C(c1ccccc1)c1cccc(-n2c(=O)c3cc4c(=O)[nH]c(=O)c4cc3c2=O)c1	594	12.9503	-0.616427	12.9503	0.0448046	0.467038	396.358	384.262	396.075	144	0	0.265669	-0.288615	0.288615	0.265669	0.633333	1.2	1.8	16.1596	10.0291	2.18622	-2.04667	2.17051	-2.23216	6.08864	0.103398	1.73289	1607.59	20.9908	15.3393	15.3393	14.4524	9.07819	9.07819	6.91782	6.91782	5.14352	5.14352	3.67714	3.67714	-4.39	1.08571e+07	17.6911	6.31459	2.49089	166.71	0	0	5.78324
O=C1NC(=O)c2cc(Oc3cccc(Oc4ccc5c(c4)C(=O)N(c4cccc(Oc6ccccc6)c4)C5=O)c3)ccc21	499	13.4025	-0.473589	13.4025	0.217824	0.216323	568.541	548.381	568.127	208	0	0.265784	-0.457303	0.457303	0.265784	0.418605	0.930233	1.65116	16.4925	10.103	2.36963	-2.14919	2.35338	-2.28758	6.34201	0.0874165	1.086	1969.52	29.5011	22.2746	22.2746	20.9239	13.2415	13.2415	9.7352	9.7352	6.89701	6.89701	4.91249	4.91249	-6.22	9756242490	25.7283	10.3138	4.84689	244.404	14.2106	34.4971	0
O=C1NC(=O)c2cc(Sc3cccc4c3C(=O)N(c3ccccc3)C4=O)ccc21	593	13.0839	-0.437734	13.0839	0.306381	0.680376	400.415	388.319	400.052	140	0	0.266797	-0.288137	0.288137	0.266797	0.689655	1.44828	2.24138	32.1666	10.1112	2.38249	-2.13183	2.38064	-2.288	7.99092	0.0874154	1.53749	1236.81	20.1206	14.8393	15.6558	14.0417	8.7883	9.6048	6.55267	7.66803	4.82623	5.87599	3.48852	4.50125	-3.71	7.05734e+06	17.3926	6.42335	2.6653	169.073	0	0	0
O=C1NC(=O)c2cc(Sc3ccc4c(c3)C(=O)N(c3ccccc3)C4=O)ccc21	592	12.8501	-0.416036	12.8501	0.335803	0.680376	400.415	388.319	400.052	140	0	0.265684	-0.288137	0.288137	0.265684	0.62069	1.2069	1.93103	32.1666	10.1134	2.36401	-2.12585	2.34705	-2.28661	7.99009	0.0874245	1.46227	1236.81	20.1206	14.8393	15.6558	14.0249	8.78232	9.59881	6.58136	7.72829	4.81547	5.79474	3.44157	4.33945	-3.71	6.94003e+06	17.3926	6.42335	2.74632	169.073	0	0	0
O=C1NC(=O)c2cc(Oc3ccc4c(c3)C(=O)N(C(=O)c3ccc(Oc5cccc(-c6ccc(Oc7ccccc7)cc6)c5)cc3)C4=O)ccc21	477	13.4133	-0.790574	13.4133	0.00173476	0.160955	672.649	648.457	672.153	246	0	0.268334	-0.457384	0.457384	0.268334	0.431373	0.941176	1.66667	16.4862	10.055	2.40384	-2.12645	2.33213	-2.35586	6.30938	0.0564447	0.931331	2404.46	35.0615	26.4923	26.4923	24.8009	15.767	15.767	11.6447	11.6447	8.34173	8.34173	5.82438	5.82438	-7.33	5.80E+11	30.969	12.6043	5.97657	289.988	14.2106	34.4971	0
O=C1NC(=O)c2c1cccc2-c1ccc2c(c1)C(=O)N(c1cccc(Oc3ccccc3)c1)C2=O	518	13.3418	-0.485779	13.3418	0.226125	0.440566	460.445	444.317	460.106	168	0	0.265667	-0.457303	0.457303	0.265667	0.571429	1.28571	2.11429	16.4807	9.94035	2.37484	-2.14932	2.35509	-2.28763	6.34514	0.087449	1.36053	1575.79	24.1037	18.1487	18.1487	17.008	10.8597	10.8597	8.12993	8.12993	6.0155	6.0155	4.41324	4.41324	-5.04	1.70001e+08	20.5587	7.77551	3.29225	199.12	4.73686	11.499	0
O=C1NC(=O)c2cc(Sc3cccc4c3C(=O)N(c3ccc(Oc5ccccc5)cc3)C4=O)ccc21	542	13.4286	-0.451055	13.4286	0.291127	0.379537	492.512	476.384	492.078	174	0	0.266798	-0.457382	0.457382	0.266798	0.638889	1.36111	2.13889	32.1666	10.1112	2.38442	-2.14617	2.38672	-2.28844	7.99093	0.0874145	1.27773	1581.82	24.8108	18.557	19.3735	17.4912	11.0179	11.8344	8.12614	9.2415	5.88566	6.93542	4.19932	5.21205	-4.69	269738872	21.8174	8.51158	3.64214	209.243	4.73686	11.499	0
O=C1NC(=O)c2cc(Sc3ccc4c(c3)C(=O)N(c3ccc(Oc5ccccc5)cc3)C4=O)ccc21	536	13.1948	-0.427772	13.1948	0.308975	0.379537	492.512	476.384	492.078	174	0	0.265684	-0.457382	0.457382	0.265684	0.583333	1.16667	1.88889	32.1666	10.1134	2.3662	-2.14214	2.35538	-2.28706	7.9901	0.0874236	1.22602	1581.82	24.8108	18.557	19.3735	17.4744	11.0119	11.8284	8.15482	9.30175	5.87491	6.85418	4.15237	5.05026	-4.69	2.65258e+08	21.8174	8.51158	3.73456	209.243	4.73686	11.499	0
O=C1NC(=O)c2c(Sc3cccc4c3C(=O)N(c3ccc(Cc5ccccc5)cc3)C4=O)cccc21	528	13.5031	-0.467316	13.5031	0.284941	0.393132	490.54	472.396	490.099	174	0	0.266797	-0.288101	0.288101	0.266797	0.583333	1.22222	1.94444	32.1666	10.047	2.38885	-2.146	2.39806	-2.28911	7.99174	0.0873514	1.30796	1579.15	24.8108	18.8558	19.6723	17.508	11.3228	12.1393	8.51727	9.60104	6.26719	7.38743	4.55944	5.69363	-4.49	274411881	22.0044	8.6226	3.61029	210.495	0	0	0
O=C1NC(=O)c2cc(Sc3cccc4c3C(=O)N(c3ccc(Oc5ccc(Oc6ccccc6)cc5)cc3)C4=O)ccc21	515	13.5796	-0.458624	13.5796	0.282755	0.203543	584.609	564.449	584.104	208	0	0.266798	-0.45738	0.45738	0.266798	0.534884	1.13953	1.81395	32.1666	10.1112	2.38479	-2.14779	2.38905	-2.28844	7.99094	0.0874131	1.0701	1939.16	29.5011	22.2746	23.0911	20.9407	13.2475	14.064	9.69961	10.815	6.9451	7.99486	4.91113	5.92386	-5.67	10229824727	26.2429	10.625	4.91553	249.414	9.47373	22.998	0
O=C1NC(=O)c2cc(Sc3ccc4c(c3)C(=O)N(c3ccc(Oc5ccc(Oc6ccccc6)cc5)cc3)C4=O)ccc21	507	13.3459	-0.434648	13.3459	0.293721	0.203543	584.609	564.449	584.104	208	0	0.265684	-0.45738	0.45738	0.265684	0.488372	0.976744	1.60465	32.1666	10.1134	2.36659	-2.14408	2.35921	-2.28706	7.99011	0.0874221	1.03658	1939.16	29.5011	22.2746	23.0911	20.9239	13.2415	14.058	9.72829	10.8752	6.93434	7.91361	4.86418	5.76207	-5.67	10060047605	26.2429	10.625	5.02259	249.414	9.47373	22.998	0
Cc1cccc(Cc2ccc(N3C(=O)c4cccc(Sc5ccc6c(c5)C(=O)NC6=O)c4C3=O)c(C)c2)c1	538	13.6495	-0.440286	13.6495	0.303689	0.341333	518.594	496.418	518.13	186	0	0.266807	-0.288137	0.288137	0.266807	0.710526	1.47368	2.26316	32.1666	10.0042	2.39036	-2.17604	2.39094	-2.29722	7.99093	0.0874141	1.2974	1708.37	26.5513	20.7011	21.5176	18.2957	12.1441	12.9606	9.50379	10.6191	6.80468	7.85443	5.03196	6.04469	-4.49	5.36751e+08	23.8815	9.11452	4.01143	223.225	0	0	0
Cc1cccc(Cc2ccc(N3C(=O)c4ccc(Sc5ccc6c(c5)C(=O)NC6=O)cc4C3=O)c(C)c2)c1	523	13.4158	-0.418435	13.4158	0.33325	0.341333	518.594	496.418	518.13	186	0	0.265693	-0.288137	0.288137	0.265693	0.657895	1.31579	2.05263	32.1666	10.0042	2.37294	-2.1734	2.35995	-2.29592	7.9901	0.0874232	1.2467	1708.37	26.5513	20.7011	21.5176	18.2789	12.1381	12.9546	9.53247	10.6794	6.79392	7.77319	4.98501	5.8829	-4.49	5.27863e+08	23.8815	9.11452	4.10692	223.225	0	0	0
CC(C)(c1ccc(Oc2ccc3c(c2)C(=O)NC3=O)cc1)c1ccc(Oc2ccc3c(c2)C(=O)N(c2ccc(Oc4cccc(Oc5ccccc5)c4)cc2)C3=O)cc1	451	13.6119	-0.44485	13.6119	0.254639	0.128888	778.817	744.545	778.232	288	0	0.265782	-0.457357	0.457357	0.265782	0.389831	0.79661	1.35593	16.494	9.77997	2.36955	-2.2625	2.37296	-2.28705	6.34182	0.087416	0.83286	2780.57	40.6744	31.8017	31.8017	28.5837	18.7925	18.7925	14.5076	14.5076	10.3038	10.3038	7.07169	7.07169	-7.98	2.92E+13	36.6462	14.8324	7.26288	338.727	18.9475	45.9961	0
O=C(c1ccccc1)c1ccc(-n2c(=O)c3cc4c(=O)[nH]c(=O)c4cc3c2=O)cc1	697	12.8575	-0.596966	12.8575	0.0629986	0.467038	396.358	384.262	396.075	144	0	0.265669	-0.288616	0.288616	0.265669	0.633333	1.13333	1.66667	16.1596	10.0323	2.18089	-2.03694	2.16498	-2.22924	6.08613	0.103403	1.65366	1590.34	20.9908	15.3393	15.3393	14.4524	9.07819	9.07819	6.91436	6.91436	5.16467	5.16467	3.65278	3.65278	-4.39	1.09475e+07	17.6911	6.31459	2.49089	166.71	0	0	5.78324
O=C1NC(=O)c2cc(Oc3ccc4c(c3)C(=O)N(c3ccc(S(=O)(=O)c5ccccc5)cc3)C4=O)ccc21	583	13.1889	-3.7543	13.1889	0.0319198	0.391168	524.51	508.382	524.068	186	0	0.265782	-0.45733	0.45733	0.265782	0.578947	1.13158	1.81579	32.2279	10.0929	2.37064	-2.14173	2.33731	-2.28814	7.91128	0.0874198	1.25838	1797.14	26.6037	19.3735	20.19	18.2352	11.3453	12.8284	8.5562	10.5059	6.25981	8.04534	4.3746	5.65659	-5.09	5.63443e+08	23.3171	8.49427	3.66094	215.746	4.73686	11.499	0
CCCCCCN1C(=O)c2ccc(Sc3ccc4c(c3)C(=O)NC4=O)cc2C1=O	409	12.7134	-0.401951	12.7134	0.230775	0.554934	408.479	388.319	408.114	148	0	0.261084	-0.288137	0.288137	0.261084	0.758621	1.37931	2.10345	32.1666	10.1134	2.34871	-2.12578	2.33565	-2.30173	7.99009	0.0650106	1.51815	1047.1	20.5432	15.9881	16.8046	13.9904	9.67136	10.4879	7.12269	8.26963	5.12048	6.09975	3.57967	4.47756	-2.93	4.89089e+06	19.3892	7.82991	3.57762	172.205	0	0	0
Cc1ccccc1Oc1ccc(-n2c(=O)c3cc4c(=O)[nH]c(=O)c4cc3c2=O)cc1	659	12.8735	-0.574809	12.8735	0.100675	0.503623	398.374	384.262	398.09	146	0	0.265669	-0.457102	0.457102	0.265669	0.733333	1.3	1.86667	16.4811	10.1215	2.17653	-2.08665	2.2505	-2.22729	5.97471	0.478587	1.61654	1573.12	20.9908	15.762	15.762	14.4356	9.19898	9.19898	7.0338	7.0338	5.15732	5.15732	3.59586	3.59586	-4.26	1.01296e+07	17.8125	6.3824	2.59802	167.662	4.73686	11.499	0
O=C(c1ccc2c(c1)C(=O)NC2=O)c1ccc2c(c1)C(=O)N(c1ccc(S(=O)(=O)c3ccccc3)cc1)C2=O	580	13.2398	-3.7814	13.2398	0.00617596	0.30499	536.521	520.393	536.068	190	0	0.265667	-0.288615	0.288615	0.265667	0.589744	1.12821	1.79487	32.2279	9.96402	2.37366	-2.1417	2.31297	-2.28835	7.91128	0.0874026	1.28936	1878.93	27.474	19.8735	20.69	18.6627	11.6411	13.1243	8.8892	10.8389	6.60555	8.39109	4.60246	5.88445	-5.22	8.84103e+08	24.1358	8.67403	3.76848	221.158	0	0	5.78324
O=C1NC(=O)c2cc(Oc3ccc(Sc4ccc(Oc5ccc6c(c5)C(=O)N(c5cccc(Oc7ccccc7)c5)C6=O)cc4)cc3)ccc21	507	13.4481	-0.438293	13.4481	0.262273	0.151249	676.706	652.514	676.13	242	0	0.265784	-0.457356	0.457356	0.265784	0.42	0.9	1.54	32.1666	10.1046	2.36976	-2.14913	2.36016	-2.28758	7.99002	0.0874156	0.902309	2324.14	34.1913	25.9923	26.8088	24.3733	15.4712	16.2877	11.3052	12.4521	7.97467	8.99041	5.59883	6.41533	-6.65	3.74E+11	30.6688	12.7538	6.06588	289.585	14.2106	34.4971	0
O=C1NC(=O)c2cc(Oc3ccc(Sc4ccc(Oc5ccc6c(c5)C(=O)N(c5ccccc5)C6=O)cc4)cc3)ccc21	504	13.0193	-0.428094	13.0193	0.302379	0.203543	584.609	564.449	584.104	208	0	0.265782	-0.457356	0.457356	0.265782	0.488372	0.976744	1.5814	32.1666	10.1046	2.36561	-2.126	2.34736	-2.28659	7.99002	0.0874189	0.989033	1939.16	29.5011	22.2746	23.0911	20.9239	13.2415	14.058	9.72829	10.8752	6.93434	7.95008	4.86519	5.68168	-5.67	10094998927	26.2429	10.625	5.02259	249.414	9.47373	22.998	0
O=C1NC(=O)c2cc(Oc3ccc(Sc4ccc(Oc5ccc6c(c5)C(=O)N(c5ccc(Oc7cccc(Oc8ccccc8)c7)cc5)C6=O)cc4)cc3)ccc21	503	13.5377	-0.445174	13.5377	0.254104	0.128205	768.803	740.579	768.157	276	0	0.265782	-0.457356	0.457356	0.265782	0.368421	0.789474	1.36842	32.1666	10.1046	2.36827	-2.1453	2.36274	-2.28704	7.99003	0.0874165	0.806632	2700.82	38.8815	29.7099	30.5264	27.8228	17.7008	18.5173	12.8787	14.0256	9.03498	10.0507	6.31327	7.12976	-7.63	1.39E+13	35.095	14.8927	7.42279	329.755	18.9475	45.9961	0
O=C1NC(=O)c2cc(Oc3ccc(-c4ccc(Oc5ccc6c(c5)C(=O)N(c5ccc(Oc7ccccc7)cc5)C6=O)cc4)cc3)ccc21	502	13.3667	-0.437571	13.3667	0.266374	0.16566	644.639	620.447	644.158	236	0	0.265782	-0.457382	0.457382	0.265782	0.387755	0.816327	1.40816	16.4861	10.0557	2.3678	-2.14218	2.34657	-2.28704	6.34175	0.0874182	0.920366	2282.2	33.4842	25.584	25.584	23.8902	15.3129	15.3129	11.3056	11.3056	8.15257	8.15257	5.71931	5.71931	-7	2.41E+11	29.4052	11.9795	5.65633	279.461	14.2106	34.4971	0
O=C1NC(=O)c2cc(-c3ccc4c(c3)C(=O)N(c3cccc(Oc5ccccc5)c3)C4=O)ccc21	516	13.2985	-0.455516	13.2985	0.266581	0.440566	460.445	444.317	460.106	168	0	0.265667	-0.457303	0.457303	0.265667	0.542857	1.17143	1.94286	16.4807	9.96959	2.36927	-2.14922	2.34318	-2.28761	6.34376	0.0874231	1.32662	1575.79	24.1037	18.1487	18.1487	16.9912	10.8537	10.8537	8.16216	8.16216	6.01051	6.01051	4.31306	4.31306	-5.04	1.68169e+08	20.5587	7.77551	3.37617	199.12	4.73686	11.499	0
O=C1NC(=O)c2cc(Oc3cccc4c3C(=O)N(c3cccc(S(=O)(=O)c5ccccc5)c3)C4=O)ccc21	517	13.4988	-3.88634	13.4988	0.00477225	0.391168	524.51	508.382	524.068	186	0	0.269442	-0.456483	0.456483	0.269442	0.631579	1.34211	2.13158	32.2279	10.084	2.39602	-2.15347	2.37294	-2.29108	7.91134	0.0873938	1.35548	1814.39	26.6037	19.3735	20.19	18.2521	11.3512	12.8344	8.53097	10.4807	6.25146	8.01877	4.43694	5.75816	-5.09	5.69636e+08	23.3171	8.49427	3.57812	215.746	4.73686	11.499	0
O=C1NC(=O)c2cc(Oc3cccc4c3C(=O)N(c3ccc(Oc5ccc(Oc6ccccc6)cc5)cc3)C4=O)ccc21	526	13.513	-0.548746	13.513	0.103393	0.216323	568.541	548.381	568.127	208	0	0.269441	-0.45738	0.45738	0.269441	0.465116	1.04651	1.72093	16.4885	10.084	2.3918	-2.14886	2.3738	-2.28814	6.34965	0.0873947	1.0701	1935.02	29.5011	22.2746	22.2746	20.9407	13.2475	13.2475	9.69961	9.69961	6.9451	6.9451	4.91113	4.91113	-6.22	10229824727	25.7283	10.3138	4.74298	244.404	14.2106	34.4971	0
O=C1NC(=O)c2c(Oc3cccc4c3C(=O)N(C(=O)c3ccc(Oc5cccc(-c6ccc(Oc7ccccc7)cc6)c5)cc3)C4=O)cccc21	471	13.5802	-0.874531	13.5802	0.0158631	0.160955	672.649	648.457	672.153	246	0	0.271993	-0.457384	0.457384	0.271993	0.470588	1.05882	1.78431	16.4872	10.055	2.42642	-2.13432	2.37379	-2.35654	6.31734	0.0564257	0.966263	2404.46	35.0615	26.4923	26.4923	24.8345	15.779	15.779	11.5874	11.5874	8.36223	8.36223	5.92489	5.92489	-7.33	6.00E+11	30.969	12.6043	5.7625	289.988	14.2106	34.4971	0
O=C1NC(=O)c2c1cccc2-c1ccc2c(c1)C(=O)N(c1ccccc1)C2=O	678	12.913	-0.468136	12.913	0.271933	0.704964	368.348	356.252	368.08	134	0	0.265665	-0.288117	0.288117	0.265665	0.607143	1.32143	2.10714	16.1818	9.94035	2.37107	-2.12625	2.34058	-2.28664	6.34452	0.0874524	1.63367	1214.46	19.4135	14.4311	14.4311	13.5586	8.63005	8.63005	6.55301	6.55301	4.97517	4.97517	3.6796	3.6796	-4.06	4.50646e+06	16.1383	5.71935	2.14693	158.949	0	0	0
O=C1NC(=O)c2cc(-c3ccc4c(c3)C(=O)N(c3ccccc3)C4=O)ccc21	618	12.8697	-0.440262	12.8697	0.302142	0.704964	368.348	356.252	368.08	134	0	0.265665	-0.288137	0.288137	0.265665	0.571429	1.14286	1.85714	16.1818	9.96959	2.36522	-2.126	2.32303	-2.28662	6.34314	0.0874264	1.57464	1214.46	19.4135	14.4311	14.4311	13.5417	8.62407	8.62407	6.58524	6.58524	4.97017	4.97017	3.57941	3.57941	-4.06	4.4582e+06	16.1383	5.71935	2.21254	158.949	0	0	0
O=C1NC(=O)c2cc(-c3ccc4c(c3)C(=O)N(c3ccc(Oc5ccccc5)cc3)C4=O)ccc21	535	13.2144	-0.453583	13.2144	0.276054	0.440566	460.445	444.317	460.106	168	0	0.265665	-0.457382	0.457382	0.265665	0.542857	1.11429	1.82857	16.4806	9.96959	2.36739	-2.14224	2.33644	-2.28707	6.34342	0.0874255	1.28709	1558.54	24.1037	18.1487	18.1487	16.9912	10.8537	10.8537	8.15871	8.15871	6.02961	6.02961	4.29022	4.29022	-5.04	1.70475e+08	20.5587	7.77551	3.37617	199.12	4.73686	11.499	0
O=C1NC(=O)c2c1cccc2-c1cccc2c1C(=O)N(c1cccc(Oc3ccccc3)c1)C2=O	519	13.6142	-0.530006	13.6142	0.187435	0.440566	460.445	444.317	460.106	168	0	0.266279	-0.457303	0.457303	0.266279	0.542857	1.17143	1.94286	16.4807	9.91293	2.39878	-2.15519	2.38494	-2.28947	6.36327	0.0874117	1.42428	1575.79	24.1037	18.1487	18.1487	17.0249	10.8656	10.8656	8.0977	8.0977	6.02302	6.02302	4.49865	4.49865	-5.04	1.7185e+08	20.5587	7.77551	3.21142	199.12	4.73686	11.499	0
O=C1NC(=O)c2c1cccc2-c1ccc2c(c1)C(=O)N(c1cccc(Oc3cccc(Oc4ccccc4)c3)c1)C2=O	478	13.5435	-0.499664	13.5435	0.20548	0.237594	552.542	532.382	552.132	202	0	0.265667	-0.45724	0.45724	0.265667	0.47619	1.09524	1.88095	16.4912	9.94035	2.37535	-2.15285	2.36198	-2.28763	6.34522	0.0874474	1.15525	1949.62	28.794	21.8664	21.8664	20.4575	13.0893	13.0893	9.70685	9.70685	7.05671	7.05671	5.15051	5.15051	-6.02	6340377696	24.9813	9.86684	4.27509	239.291	9.47373	22.998	0
O=C1NC(=O)c2cc(-c3ccc4c(c3)C(=O)N(c3cccc(Oc5cccc(Oc6ccccc6)c5)c3)C4=O)ccc21	473	13.5002	-0.470982	13.5002	0.245935	0.237594	552.542	532.382	552.132	202	0	0.265667	-0.45724	0.45724	0.265667	0.452381	1	1.7381	16.4912	9.96959	2.36976	-2.15277	2.35217	-2.28761	6.34384	0.0874215	1.1347	1949.62	28.794	21.8664	21.8664	20.4407	13.0833	13.0833	9.73908	9.73908	7.05171	7.05171	5.05033	5.05033	-6.02	6271863308	24.9813	9.86684	4.36856	239.291	9.47373	22.998	0
O=C1NC(=O)c2c1cccc2-c1cccc2c1C(=O)N(c1ccc(Oc3ccc(Oc4ccccc4)cc3)cc1)C2=O	566	13.6811	-0.536314	13.6811	0.181655	0.237594	552.542	532.382	552.132	202	0	0.266277	-0.45738	0.45738	0.266277	0.428571	0.928571	1.54762	16.4862	9.91293	2.39778	-2.15059	2.38387	-2.28894	6.36306	0.0874127	1.12607	1915.12	28.794	21.8664	21.8664	20.4744	13.0953	13.0953	9.66771	9.66771	7.10155	7.10155	5.18762	5.18762	-6.02	6609405567	24.9813	9.86684	4.1846	239.291	9.47373	22.998	0
O=C1NC(=O)c2c1cccc2-c1ccc2c(c1)C(=O)N(c1ccc(Oc3ccc(Oc4ccccc4)cc3)cc1)C2=O	556	13.4087	-0.491762	13.4087	0.220345	0.237594	552.542	532.382	552.132	202	0	0.265665	-0.45738	0.45738	0.265665	0.47619	1.04762	1.71429	16.4862	9.94035	2.37355	-2.14428	2.35441	-2.28709	6.34488	0.08745	1.08938	1915.12	28.794	21.8664	21.8664	20.4575	13.0893	13.0893	9.69994	9.69994	7.09404	7.09404	5.10221	5.10221	-6.02	6538056999	24.9813	9.86684	4.27509	239.291	9.47373	22.998	0
O=C(c1ccccc1)c1cccc(N2C(=O)c3cccc(Oc4ccc5c(c4)C(=O)NC5=O)c3C2=O)c1	516	13.4834	-0.602786	13.4834	0.063255	0.329565	488.455	472.327	488.101	178	0	0.269442	-0.456483	0.456483	0.269442	0.648649	1.37838	2.18919	16.4817	10.0262	2.39378	-2.14994	2.36762	-2.29144	6.35147	0.0873704	1.33421	1675.32	25.6811	19.057	19.057	17.9187	11.3138	11.3138	8.4626	8.4626	6.21436	6.21436	4.45388	4.45388	-5.37	4.19012e+08	22.1167	8.38527	3.58976	209.647	4.73686	11.499	5.78324
O=C1NC(=O)c2cc(Oc3ccc4c(c3)C(=O)N(c3ccc(Oc5ccc(Oc6ccccc6)cc5)cc3)C4=O)ccc21	518	13.2996	-0.501315	13.2996	0.189554	0.216323	568.541	548.381	568.127	208	0	0.265782	-0.45738	0.45738	0.265782	0.418605	0.860465	1.48837	16.4882	10.0929	2.36862	-2.14409	2.34467	-2.28704	6.34172	0.0874213	1.03658	1935.02	29.5011	22.2746	22.2746	20.9239	13.2415	13.2415	9.72829	9.72829	6.93434	6.93434	4.86418	4.86418	-6.22	10060047605	25.7283	10.3138	4.84689	244.404	14.2106	34.4971	0
O=C1NC(=O)c2cc(Sc3ccc4c(c3)C(=O)N(c3ccc(Cc5ccccc5)cc3)C4=O)ccc21	550	13.2261	-0.418883	13.2261	0.332686	0.393132	490.54	472.396	490.099	174	0	0.265684	-0.288137	0.288137	0.265684	0.583333	1.16667	1.88889	32.1666	10.047	2.36568	-2.14087	2.35039	-2.28768	7.9901	0.0874236	1.22602	1579.15	24.8108	18.8558	19.6723	17.4744	11.3108	12.1273	8.57463	9.72156	6.24669	7.22596	4.45894	5.35682	-4.49	2.65258e+08	22.0044	8.6226	3.7942	210.495	0	0	0
[truncated: 160 more columns]

## Sheet: Table S2
Method	Principle	Advantage	Limitation
Specific volume -temperature curve	Slope inflection point of volume change with temperature (Sudden expansion coefficient)	Intuitive, experimental can be benchmarked, easy to quantify	A long balancing time is required, and the interpretation of inflection points should be cautious
Relaxation time analysis	Temperature corresponding to structural relaxation time τα diverging to infinity (fitted by self-intermediate scattering function)	Reflect the nature of dynamic transformation	High computational complexity requires high-frequency data sampling
Energy-temperature curve	The inflection point of the second derivative of potential energy (or enthalpy) with temperature	The physical significance is clear and suitable for non-crystalline system	Sensitive to potential energy function accuracy
Mean azimuth shift (MSD)	Abrupt change of molecular diffusion coefficient with temperature	Directly related molecular motility	Long time simulation is required and the noise effect is significant

## Sheet: Table S3
Model	Descriptors		RMSETrain		RMSETest		F-test
1	'Kappa2'	0.38	42.26	0.21	48.57	0.36	48.39
2	'PEOE_VSA6', 'fr_ether'	0.44	40.12	0.23	47.96	0.41	30.72
3	'SlogP_VSA5','NumRotatableBonds', 'fr_ketone'	0.65	31.68	0.57	35.8	0.61	47.73
4	'SMR_VSA4','EState_VSA8','NumAromaticRings','NumRotatableBonds'	0.67	30.82	0.58	35.25	0.64	38.37
5	'BCUT2D_CHGLO','Chi0n','SMR_VSA7','SlogP_VSA10','NumRotatableBonds'	0.71	29.19	0.68	31.03	0.66	35.45
6	'FpDensityMorgan2','FpDensityMorgan3','SMR_VSA5','SMR_VSA7','NumRotatableBonds', 'fr_NH1'	0.75	26.78	0.7	29.85	0.69	36.92
7	'MinPartialCharge','BCUT2D_CHGLO','Chi0n','PEOE_VSA7','PEOE_VSA8','SMR_VSA7','SlogP_VSA10'	0.77	25.79	0.74	28.12	0.72	34.47
8	'MinPartialCharge','MinAbsEStateIndex','PEOE_VSA6','PEOE_VSA8','FractionCSP3','NOCount','NumRotatableBonds', 'fr_C_O_noCOO'	0.8	23.92	0.56	36.3	0.75	36.02
9	'MaxAbsPartialCharge','Chi1n','PEOE_VSA4','PEOE_VSA8','FpDensityMorgan2','VSA_EState3','NumAromaticRings','fr_bicyclic', 'fr_ketone'	0.82	22.91	0.52	37.83	0.76	35.12
10	'PEOE_VSA11','MaxAbsPartialCharge','FpDensityMorgan1','SlogP_VSA1','fr_bicyclic',PEOE_VSA8','SlogP_VSA10','SlogP_VSA2','FractionCSP3','fr_Nhpyrrole'	0.83	22.1	0.51	38.4	0.77	33.99

## Sheet: Table S4
Descriptor	Description	Type
MinPartialCharge	Minimum partial charge	Partial charge descriptors
BCUT2D_CHGLO	2D negative charge distribution	Charge distribution descriptors
Chi0n	Zero-order bond topology information index	Topological information descriptors
PEOE_VSA7	Partial isoelectronic surface area - negative charge	MOE Charge VSA descriptors
PEOE_VSA8	Partial isoelectronic surface area - positive charge	MOE Charge VSA descriptor
SMR_VSA7	Atomic contribution to total polarizability (i.e., molar refractivity) of the ligand	MOE MR VSA descriptor
SlogP_VSA10	Hydrophobic surface area - moderately hydrophobic	MOE logP VSA descriptor
